# Supplementary material for: The research on the particle concentration distribution of directed airflow in cleanrooms for operators
Source: PLoS One. 2024 Mar 1;19(3):e0296803. doi: 10.1371/journal.pone.0296803 (PMC10906888; doi:10.1371/journal.pone.0296803)
Supplement: S1 Table — Contains all validation results for the correctness of the turbulence model. (XLSX) [file pone.0296803.s001.xlsx]

## Sheet: Experimental major data
Table. Numerical simulation
Experiment		Simulation
X（m）	Velocity	X（m）	K-E	standard k	K-KL-E	sst
			Velocity
3.92	0.11	4.40389	0.02581	0.03827	0.0202	0.01246
3.5	0.07	4.38522	0.0367	0.0531	0.02658	0.0136
3.04	0.22	4.34801	0.04688	0.06629	0.03254	0.01465
2.6	0.15	4.2948	0.05635	0.07785	0.03809	0.01562
2.16	0.05	4.28736	0.06511	0.08777	0.04324	0.01651
1.71	0.09	4.21609	0.07315	0.09605	0.04797	0.01732
1.27	0.1	4.1976	0.08048	0.10269	0.05229	0.01805
0.9	0.09	4.17117	0.0871	0.1077	0.05621	0.0187
0.45	0.1	4.16984	0.09301	0.11107	0.05971	0.01927
		4.16038	0.0982	0.1128	0.0628	0.01976
		4.15965	0.10088	0.10963	0.06351	0.01854
		4.14603	0.10316	0.10502	0.06413	0.01751
		4.11146	0.1046	0.09795	0.06431	0.0167
		4.0753	0.10632	0.09097	0.06526	0.01686
		4.0328	0.10881	0.08551	0.06747	0.01804
		4.0248	0.11085	0.08007	0.06945	0.0193
		4.00631	0.11308	0.07422	0.07178	0.02081
		3.98831	0.11503	0.06826	0.07434	0.02273
		3.96276	0.11704	0.062	0.07686	0.02487
		3.95358	0.11836	0.05655	0.07949	0.02736
		3.91488	0.11898	0.05204	0.08214	0.03011
		3.88551	0.1188	0.0487	0.08465	0.03301
		3.85682	0.11808	0.04646	0.08697	0.03593
		3.85644	0.11718	0.04512	0.08915	0.03868
		3.85595	0.11639	0.04458	0.09116	0.04116
		3.79292	0.11548	0.04449	0.09316	0.04342
		3.77135	0.11449	0.04529	0.09488	0.0453
		3.7581	0.11347	0.04656	0.09634	0.04686																								1
		3.6733	0.1127	0.04781	0.09767	0.04805
		3.66865	0.11183	0.04937	0.09875	0.049
		3.66818	0.11084	0.05141	0.09939	0.04955
		3.66693	0.10991	0.05295	0.09996	0.04997
		3.66649	0.10905	0.05424	0.10027	0.05034
		3.66585	0.10827	0.05556	0.10058	0.05047
		3.66484	0.10753	0.05695	0.1004	0.05038
		3.66471	0.10691	0.05824	0.09984	0.04989
		3.66424	0.10634	0.059	0.0994	0.04983
		3.66003	0.10578	0.05964	0.09872	0.04993
		3.58394	0.1053	0.06015	0.09787	0.05009
		3.57836	0.10432	0.0612	0.09714	0.0502
		3.57812	0.10338	0.06245	0.09618	0.05066
		3.56357	0.10249	0.06381	0.09505	0.05139
		3.56295	0.10162	0.06519	0.09384	0.05222
		3.5146	0.10087	0.06657	0.09255	0.05328
		3.51345	0.10037	0.06794	0.09115	0.05467
		3.49385	0.10006	0.06922	0.0897	0.05629
		3.48313	0.10007	0.07038	0.08825	0.05816
		3.47836	0.10022	0.07134	0.08685	0.06013
		3.45981	0.10056	0.07206	0.08558	0.06214
		3.42111	0.10037	0.07306	0.08426	0.06403
		3.41931	0.10019	0.074	0.08303	0.06589
		3.41141	0.10086	0.07478	0.08202	0.06788
		3.38819	0.1013	0.07545	0.08116	0.06977
		3.37207	0.10332	0.07593	0.08066	0.07175
		3.36889	0.10634	0.07643	0.08014	0.07382
		3.36005	0.11078	0.07677	0.07998	0.07586
		3.35891	0.1161	0.07707	0.07992	0.07802
		3.35003	0.12204	0.07704	0.0797	0.08
		3.33825	0.1286	0.07688	0.07967	0.0818
		3.30551	0.1357	0.07681	0.07999	0.08358
		3.28459	0.14339	0.07704	0.08056	0.0857
		3.27864	0.15124	0.0774	0.0815	0.08774
		3.25237	0.15931	0.07773	0.0828	0.08972
		3.25068	0.1681	0.07683	0.08395	0.09127
		3.24141	0.17527	0.0759	0.08509	0.09277
		3.23081	0.18109	0.07626	0.08651	0.09437
		3.20655	0.18458	0.07637	0.08802	0.0955
		3.18205	0.18695	0.07846	0.08975	0.09687
		3.16352	0.18823	0.08226	0.09167	0.09846
		3.15651	0.18567	0.08565	0.09304	0.09898
		3.15601	0.18385	0.09103	0.09468	0.10032
		3.15561	0.18129	0.09712	0.09629	0.10187
		3.13937	0.18167	0.10544	0.09801	0.10412
		3.0971	0.18539	0.11535	0.10006	0.10738
		3.07259	0.19018	0.12666	0.10248	0.11163
		3.06987	0.19633	0.13889	0.10522	0.11674
		3.03175	0.20601	0.1531	0.10843	0.1233
		3.0313	0.21495	0.16665	0.11138	0.12981
		3.03084	0.22265	0.17936	0.11452	0.13634
		3.00673	0.22902	0.19082	0.11739	0.14235
		3.00367	0.23393	0.20025	0.1202	0.14791
		2.97676	0.23705	0.20732	0.12268	0.15275
		2.93602	0.23781	0.21243	0.12529	0.15739
		2.91412	0.23821	0.21415	0.12739	0.16078
		2.91163	0.23594	0.21449	0.12925	0.16351
		2.90434	0.23243	0.21349	0.13086	0.16535
		2.87714	0.22838	0.20985	0.13199	0.1659
		2.87193	0.22587	0.20628	0.133	0.16625
		2.86653	0.22375	0.20134	0.1337	0.16578
		2.8394	0.22174	0.19445	0.1338	0.16404
		2.83437	0.22314	0.18814	0.13384	0.16242
		2.82171	0.22607	0.18103	0.13341	0.16003
		2.79226	0.23261	0.17491	0.13291	0.15779
		2.79122	0.24145	0.16905	0.13241	0.15576
		2.78311	0.24947	0.16375	0.13198	0.15391
		2.7704	0.26052	0.15967	0.13167	0.15258
		2.76683	0.26978	0.15663	0.13153	0.15165
		2.75794	0.2713	0.15206	0.1306	0.14941
		2.74152	0.26875	0.14798	0.12983	0.14743
		2.72982	0.26006	0.14328	0.12815	0.14418
		2.70992	0.24598	0.13805	0.12618	0.14034
		2.69964	0.22732	0.13315	0.12413	0.13648
		2.69766	0.20543	0.12829	0.12194	0.13227
		2.67642	0.18275	0.12276	0.11933	0.1275
		2.67175	0.15826	0.11743	0.11659	0.1225
		2.64293	0.13391	0.11213	0.11362	0.11714
		2.62157	0.11168	0.10665	0.11034	0.11125
		2.60783	0.09189	0.10159	0.10708	0.10535
		2.57991	0.07451	0.09659	0.10354	0.09916
		2.57862	0.0598	0.09124	0.09963	0.09251
		2.57581	0.04776	0.08579	0.09547	0.08566
		2.54136	0.03959	0.08048	0.09128	0.07887
		2.53477	0.03473	0.07561	0.08715	0.07246
		2.49332	0.0348	0.07119	0.083	0.06639
		2.45887	0.03647	0.06718	0.0791	0.06077
		2.43532	0.04187	0.06383	0.0755	0.05586
		2.43034	0.0454	0.06046	0.07207	0.0512
		2.41866	0.04894	0.05731	0.06882	0.04686
		2.40501	0.05305	0.05484	0.06603	0.04344
		2.38804	0.05526	0.05164	0.06272	0.03928
		2.35857	0.05737	0.04878	0.05972	0.03563
		2.34805	0.05929	0.04636	0.05717	0.03267
		2.30308	0.0609	0.04402	0.05477	0.02984
		2.29485	0.0622	0.04217	0.05288	0.02771
		2.27728	0.0632	0.04038	0.05118	0.02565
		2.27463	0.06424	0.03862	0.04953	0.0236
		2.27193	0.06507	0.03692	0.04798	0.02159
		2.25795	0.06565	0.03557	0.04681	0.02001
		2.19437	0.066	0.03441	0.04584	0.01867
		2.19023	0.06584	0.03351	0.04514	0.01762
		2.18684	0.06526	0.03281	0.04468	0.01681
		2.18473	0.06444	0.03215	0.04425	0.01604
		2.18148	0.06374	0.03167	0.04394	0.0155
		2.17426	0.06285	0.03108	0.04354	0.01481
		2.17137	0.06164	0.03062	0.04323	0.01426
		2.15377	0.06034	0.03018	0.0429	0.01371
		2.15021	0.0592	0.02987	0.04267	0.01332
		2.12675	0.05829	0.02974	0.04255	0.01313
		2.1123	0.05701	0.02967	0.04247	0.01304
		2.11184	0.05557	0.02942	0.04226	0.01269
		2.11152	0.05417	0.0292	0.04209	0.01238
		2.11126	0.05245	0.02895	0.04192	0.01206
		2.05965	0.05043	0.02887	0.04182	0.01186
		2.04775	0.04819	0.02892	0.0418	0.01178
		2.04037	0.04566	0.02904	0.04182	0.01176
		2.03676	0.0432	0.02931	0.04192	0.01187
		2.02478	0.04032	0.02959	0.04204	0.01198
		2.00639	0.03776	0.03	0.04222	0.0122
		1.99221	0.03539	0.03043	0.04239	0.01243
		1.97825	0.03325	0.03093	0.04257	0.01271
		1.95075	0.03166	0.0315	0.04277	0.01307
		1.89845	0.03072	0.03211	0.04298	0.01347
		1.898	0.03027	0.03269	0.04318	0.01388
		1.89799	0.03003	0.03332	0.04339	0.01431
		1.88278	0.03058	0.03397	0.04359	0.01477
		1.87987	0.03204	0.03464	0.04377	0.01528
		1.84413	0.03425	0.0353	0.04393	0.0158
		1.83326	0.03688	0.03592	0.04407	0.01633
		1.81657	0.03949	0.0365	0.04418	0.01684
		1.81255	0.04233	0.03698	0.04424	0.01729
		1.80972	0.04517	0.03737	0.04427	0.01769
		1.79162	0.04764	0.03772	0.04427	0.01809
		1.76629	0.04986	0.03815	0.04431	0.01853
		1.75806	0.05189	0.03853	0.04432	0.01896
		1.74412	0.05346	0.03881	0.04431	0.01931
		1.74089	0.05502	0.03913	0.04432	0.01972
		1.72872	0.05616	0.0394	0.04432	0.02009
		1.72551	0.05764	0.03976	0.04435	0.02055
		1.72307	0.05917	0.04015	0.0444	0.02106
		1.69728	0.06073	0.04056	0.04445	0.02161
		1.68091	0.06238	0.04098	0.04452	0.02217
		1.67109	0.06402	0.04138	0.04459	0.02273
		1.65205	0.06554	0.04177	0.04466	0.02326
		1.64419	0.06732	0.04223	0.04477	0.02387
		1.61923	0.06913	0.04274	0.0449	0.02452
		1.61323	0.07093	0.04326	0.04506	0.02521
		1.59701	0.07261	0.04376	0.04521	0.0259
		1.5863	0.07423	0.04417	0.0453	0.02655
		1.583	0.07563	0.04449	0.04534	0.02716
		1.57366	0.0767	0.0447	0.04534	0.02766
		1.5662	0.07768	0.04486	0.0453	0.02816
		1.55591	0.07848	0.04497	0.04524	0.02858
		1.52538	0.07919	0.04501	0.04514	0.02895
		1.50782	0.07973	0.04498	0.04498	0.02928
		1.48489	0.08005	0.04487	0.04477	0.02954
		1.46703	0.08031	0.04473	0.04455	0.02978
		1.45458	0.08045	0.04458	0.04433	0.02997
		1.4435	0.08065	0.04444	0.04408	0.03019
		1.43727	0.08078	0.04429	0.04383	0.03038
		1.41823	0.08085	0.04413	0.04355	0.03054
		1.41607	0.08095	0.04399	0.04328	0.03068
		1.39371	0.08104	0.04385	0.04301	0.03079
		1.37823	0.08113	0.04377	0.04282	0.0309
		1.37431	0.08128	0.04374	0.04264	0.03104
		1.36924	0.0815	0.04376	0.04248	0.03122
		1.34236	0.08166	0.04378	0.04228	0.03139
		1.31354	0.08185	0.04377	0.04205	0.03153
		1.31145	0.08209	0.04374	0.04179	0.03164
		1.29392	0.08228	0.04373	0.04152	0.03175
		1.28735	0.08239	0.04374	0.04124	0.03185
		1.28015	0.08249	0.04377	0.04094	0.03195
		1.26918	0.08252	0.04381	0.04065	0.03202
		1.21732	0.08269	0.04385	0.04036	0.03209
		1.20185	0.08265	0.04388	0.04005	0.03215
		1.18207	0.08252	0.04396	0.03977	0.03222
		1.1763	0.0823	0.04407	0.03951	0.0323
		1.15428	0.0821	0.04424	0.03928	0.03243
		1.12357	0.08189	0.0444	0.03905	0.03255
		1.10774	0.08159	0.04459	0.03885	0.03267
		1.10403	0.08137	0.04482	0.0387	0.03283
		1.09681	0.08121	0.04508	0.0386	0.03302
		1.0729	0.08106	0.04536	0.03856	0.03324
		1.03435	0.08092	0.04567	0.0386	0.0335
		1.00311	0.08082	0.04595	0.0386	0.03376
		0.99605	0.08075	0.04621	0.03862	0.03401
		0.99597	0.08081	0.0464	0.03855	0.03419
		0.98809	0.08084	0.04657	0.03856	0.03438
		0.95985	0.08076	0.04667	0.03854	0.03455
		0.92534	0.0806	0.0468	0.0386	0.03477
		0.91193	0.0804	0.04696	0.03876	0.03503
		0.89015	0.08031	0.04709	0.03896	0.03526
		0.88938	0.08016	0.04724	0.03931	0.03554
		0.88719	0.08013	0.04738	0.03973	0.03582
		0.87091	0.07989	0.04756	0.04019	0.03605
		0.86105	0.07982	0.04797	0.04086	0.03643
		0.77825	0.07976	0.04862	0.04177	0.03709
		0.76598	0.07966	0.04944	0.04284	0.03796
		0.72482	0.07956	0.05006	0.04381	0.03858
		0.70495	0.0794	0.05103	0.04499	0.03959
		0.68477	0.07929	0.05234	0.04639	0.0411
		0.64639	0.07914	0.05378	0.04785	0.04281
		0.62875	0.07895	0.0555	0.04944	0.04495
		0.59209	0.07884	0.05747	0.05114	0.04746
		0.53649	0.07877	0.05975	0.05287	0.05044
		0.512	0.07871	0.06214	0.05457	0.05362
		0.50458	0.07882	0.06443	0.05624	0.05673
		0.49443	0.0788	0.06677	0.05804	0.05982
		0.42789	0.07876	0.06883	0.05948	0.06283
		0.40021	0.079	0.07065	0.06098	0.06549
		0.39192	0.07956	0.07209	0.06245	0.06763
		0.34865	0.0833	0.07537	0.06614	0.07126
		0.32397	0.08622	0.07753	0.06898	0.07361
		0.31442	0.08769	0.07796	0.07028	0.07413
		0.26199	0.08626	0.07638	0.06937	0.07276
		0.23067	0.08422	0.07399	0.06779	0.0705
		0.22483	0.08155	0.07077	0.06553	0.06733
		0.19792	0.07825	0.06674	0.06261	0.06327
		0.17009	0.07434	0.0619	0.05901	0.0583
		0.16064	0.0698	0.05623	0.05474	0.05243
		0.15646	0.06464	0.04975	0.04979	0.04566
		0.04956	0.05885	0.04245	0.04418	0.03799
		0.03561	0.05245	0.03434	0.03789	0.02941
		0.03445	0.04542	0.02541	0.03093	0.01994
