# Supplementary material for: The research on the particle concentration distribution of directed airflow in cleanrooms for operators
Source: PLoS One. 2024 Mar 1;19(3):e0296803. doi: 10.1371/journal.pone.0296803 (PMC10906888; doi:10.1371/journal.pone.0296803)
Supplement: S2 Table — Contains measurement data and results from experiments performed. (XLSX) [file pone.0296803.s002.xlsx]

## Sheet: Experimental major data
Table. Experimental major data
Return air outlet	Size of return air outlet	Measure height	Particle emission rate	Point1	Point2	Point3	Point4	Point5	Point6	Point7	Point8	Surface average	Total average	g	K
H	100x300	0.8	165160	480848	644841	571180	483223	410650	358311	664975	930134	568020	609315	3.68924	0.318957
		1.2		685703	667993	779696	217816	490049	408424	1.07068e+06	727703	631008
		1.5		486141	713753	612240	467343	468283	582163	794042	907378	628918
	300x300	0.8	165160	473675	482283	584290	420989	377110	124120	647661	522254	454048	506737	3.06816	0.39081
		1.2		480452	515230	618226	367908	382848	257788	1.03986e+06	544170	525810
		1.5		470905	431428	619908	323682	468678	421830	1.03961e+06	546792	540354
	500x300	0.8	36560	75194.3	74897.5	79547.7	84791.5	32155.5	67130.7	63915.2	70593.6	68528.3	91531.8	2.50361	0.468192
		1.2		98692.6	102106	129908	107597	48826.9	61738.5	81872.8	73265	88000.9
		1.5		266247	101611	99731.4	123576	58176.7	95625.4	100919	98643.1	118066
	500x300	0.8	70500	165279	199265	153703	143166	110170	95180.2	208170	202975	159739	165292	2.34456	0.489736
		1.2		145046	136240	153753	131788	111901	77717.3	350890	177696	160629
		1.5		125159	111901	142869	132728	140890	147420	463682	139406	175507
	500x300	0.8	165160	432219	384134	493611	413668	374389	196396	770594	458240	440406	496841	3.00824	0.45821
		1.2		414360	402735	486290	421633	404763	246410	1.35424e+06	425739	519521
		1.5		425293	420049	473032	604523	549958	394473	907180	470261	530596
L	500x300	0.8	36560	109527	74897.5	79547.7	70247.3	66784.5	72077.7	73809.2	90381.6	79659	89687	2.45315	0.176016
		1.2		114968	113633	99385.2	73660.8	83455.8	97159	81872.8	79597.2	92966.4
		1.5		118975	105074	98643.1	69109.5	98296.8	80784.5	101512	99088.3	96435.5
	500x300	0.8	70500	138021	180120	192883	110367	112346	126445	127979	201739	148738	148330	2.10396	0.186212
		1.2		170424	156078	136636	128721	117590	140396	135053	184325	146153
		1.5		177696	161025	146382	151774	97604.2	137774	142523	186007	150098
	500x300	0.8	165160	406396	393435	493661	338523	503703	185809	482530	493958	412252	440662	2.66809	0.3174
		1.2		413965	418219	467046	346141	551442	304537	418516	359647	409939
		1.5		440926	206339	346883	382304	697131	499350	864834	560594	499795
																														1
