# Supplementary material for: The research on the particle concentration distribution of directed airflow in cleanrooms for operators
Source: PLoS One. 2024 Mar 1;19(3):e0296803. doi: 10.1371/journal.pone.0296803 (PMC10906888; doi:10.1371/journal.pone.0296803)
Supplement: S3 Table — Contains full results of the simulation. (XLSX) [file pone.0296803.s003.xlsx]

## Sheet: Experimental major data
Table. Simulation major data
Particle emission rate（pc/(m³·min)	Size of supply air outlet	ACH	Average particle concentration		Concentration to dust ratio		Non-uniformity coefficient
（pc/m3•min）	（mm×mm）	（/h）	Return air outlet H	Return air outlet L	Return air outlet H	Return air outlet L	Return air outlet H	Return air outlet L
5000	400×400	15	14940.2	11547.1	2.98803	2.30942	0.67	0.53
		20	11375.7	9643.78	2.27514	1.92876	0.56	0.52
		25	9733.95	8283.09	1.94679	1.65662	0.56	0.5
		30	8194.98	7183.43	1.639	1.43669	0.53	0.49
		35	7204	6407.68	1.4408	1.28154	0.53	0.48
36560	400×400	15	112308	80777.5	3.07188	2.20945	0.57	0.5
		20	87816.6	66021	2.40199	1.80583	0.53	0.46
		25	72090.9	58338.4	1.97185	1.59569	0.5	0.47
		30	60797	51726.7	1.66294	1.41485	0.5	0.45
		35	54089.5	45189	1.47947	1.23602	0.51	0.45
5000	400×400	20	11376	9643.78	2.2752	1.92876	0.56	0.52
15000			34467.6	29518.5	2.29784	1.9679	0.54	0.5
36560			87816.6	66021	2.40199	1.80583	0.53	0.46
70500			170549	128013	2.41914	1.81578	0.52	0.45
5000	400×400	35	7204.25	6407.68	1.44085	1.28154	0.53	0.48
15000			21581.4	19519	1.43876	1.30126	0.52	0.48
36560			54089.5	45189	1.47947	1.23602	0.51	0.45
70500			104380	89360.3	1.48056	1.26752	0.5	0.45
36560	300×300	20	88704.4	71385.4
	400×400		87816.6	66021
	500×500		83951.3	66981.7
	600×600		76695.3	72625.9
																														1
